# Supplementary material for: Social relationships and physician utilization among older adults—A systematic review
Source: PLoS One. 2017 Sep 28;12(9):e0185672. doi: 10.1371/journal.pone.0185672 (PMC5619811; doi:10.1371/journal.pone.0185672)
Supplement: S3 Table — (XLSX) [file pone.0185672.s006.xlsx]

## Sheet: List
Author	Year	Title	IC 1	IC 2	IC 3	IC 4	IC 5	other reseason	Inclusion
			peer-reviewed journal article in German or English	quantitative observational cross-sectional, case-control or cohort studies	community-dwelling or non-institutionalized individuals fifty years and older	utilization or frequency of use of outpatient care services	social relationship variables
Abbott, K. M., et al.	2012	Factors associated with health discussion network size and composition among elderly recipients of long-term services and supports	yes	yes	yes	no			no
Almind, G., et al.	1991	Old persons' contact with general practitioners in relation to health: a Danish population study	yes	yes	yes	no			no
Andersson, H. I., et al	1999	Impact of chronic pain on health care seeking, self care, and medication. Results from a population-based Swedish study	yes	yes	no				no
Arling, G.	1985	Interaction effects in a multivariate model of physician visits by older people	yes	yes	yes	yes	yes		yes
Balabanova, D., et al.	2004	Health service utilization in the former soviet union: evidence from eight countries	yes	yes	no				no
Baumeister, S. E., et al.	2006	Alcohol consumption and out-patient services utilization by abstainers and drinkers	yes	yes	no				no
Blaum, C. S., et al.	1994	The relationship of chronic diseases and health status to the health services utilization of older Americans	yes	yes	yes	yes	yes	no data shown	no
Borrell, C., et al.	1999	Social inequalities in perceived health and the use of health services in a southern European urban area	yes	yes	no				no
Bowling, A.	1990	The prevalence of psychiatric morbidity among people aged 85 and over living at home. Associations with reported somatic symptoms and with consulting behaviour	yes	yes	yes	yes	yes	no data shown	no
Bowling, A., et al.	1991	Use of Services in Old Age: Data from Three Surveys of Elderly People	yes	yes	yes	yes	yes	no data shown	no
Bowling, A., et al.	1993	Who are the consistently high users of health and social services? A follow-up study two and a half years later of people aged 85+ at baseline	yes	yes	yes	yes	yes	no data shown	no
Branch, L., et al.	1981	Toward understanding elders' health service utilization	yes	yes	yes	yes	yes		yes
Cafferata, G. L.	1987	Marital Status, Living Arrangements, and the Use of Health Services by Elderly Persons	yes	yes	yes	yes	yes		yes
Coull, A. J., et al.	2004	A randomised controlled trial of senior Lay Health Mentoring in older people with ischaemic heart disease: The Braveheart Project	yes	yes	yes	yes	yes	no data shown	no
Coulton, C., Frost, A. K.	1982	Use of Social and Health Services by the Elderly	yes	yes	yes	yes	yes		yes
Counte, M. A., Glandon, G. L.	1991	A panel study of life stress, social support, and the health services utilization of older persons	yes	yes	yes	yes	yes		yes
Crespo-Cebada, E. and R. M. Urbanos-Garrido	2012	Equity and equality in the use of GP services for elderly people: the Spanish case	yes	yes	yes	yes	yes		yes
Dalsgaard, E. M., et al.	2012	Socioeconomic position and contact to general practice among persons with diabetes	yes	yes	yes	yes	yes		yes
Donker, G. A., et al.	2004	Differences in treatment regimes, consultation frequency and referral patterns of diabetes mellitus in general practice in five European countries	yes	yes	no				no
Eloniemi-Sulkava, U., et al.	2009	Family Care as Collaboration: Effectiveness of a Multicomponent Support Program for Elderly Couples with Dementia. Randomized Controlled Intervention Study	yes	yes	yes	yes	no		no
Eriksson, T., et al.	2004	Consultation with the general practitioner triggered by advice from social network members	yes	yes	no				no
Eve, S. B.	1988	A Longitudinal Study of Use of Health Care Services Among Older Women	yes	yes	yes	yes	yes		yes
Ezeamama, A. E., et al.	2015	Indicators of resilience and healthcare outcomes: findings from the 2010 health and retirement survey	yes	yes	yes	yes	yes		yes
Fernandez-Olano, C., et al.	2006	Factors associated with health care utilization by the elderly in a public health care system	yes	yes	yes	yes	yes	no data shown	no
Forbes, D. A., et al.	2003	Health and Well-Being in Young-Old and Old-Old Canadians: A Comparison of Two Time Periods	yes	yes	yes	no			no
Foreman, S. E., et al.	1998	Use of health services by Chinese elderly in Beijing	yes	yes	yes	yes	yes		yes
Fritel, X., et al.	2014	The individual determinants of care-seeking among middle-aged women reporting urinary incontinence: analysis of a 2273-woman cohort	yes	yes	yes	yes	yes		yes
Garcia, J. R., et al.	2008	Health services use by older people with disabilities in Spain: do formal and informal care matter	yes	yes	yes	yes	no		no
Gobbens, R. J. J. and M. A. L. M. van Assen	2012	Frailty and its prediction of disability and health care utilization: The added value of interviews and physical measures following a self-report questionnaire	yes	yes	yes	yes	yes		yes
Goldsteen, R., et al.	1992	Desirable Life Events and Physician Utilization among Older American Men and Women	yes	yes	yes	yes	yes		yes
Hand, C., et al.	2014	Social isolation in older adults who are frequent users of primary care services	yes	yes	yes	yes	yes		yes
Harris, T., et al.	2004	Linking survey data with computerised records to predict consulting by older people	yes	yes	yes	yes	yes		yes
Hessel, A., et al.	2000	Utilization of medical services and medication intake of patients over 60 in Germany-health related, social structure related, socio-demographic and subjective factors	yes	yes	yes	yes	yes	no data shown	no
Jakobsson, U., et al.	2011	Psychosocial perspectives on health care utilization among frail elderly people: An explorative study	yes	yes	yes	yes	yes	no data shown	no
Jing, L., et al.	2015	Factors influencing patients' contract choice with general practitioners in Shanghai: A preliminary study	yes	yes	no				no
Jordan, K. P., et al.	2014	The relationship of individual and neighbourhood deprivation with morbidity in older adults: an observational study	yes	yes	yes	yes	no		no
Jordan, K., et al.	2006	A prospective study of the consulting behaviour of older people with knee pain	yes	yes	yes	yes	yes		yes
Kim, E. S. and S. H. Konrath	2016	Volunteering is prospectively associated with health care use among older adults	yes	yes	yes	yes	yes	no data shown	no
Korten, A. E. and P. A. Jacomb	1998	Predictors of GP service use: a community survey of an elderly Australian sample	yes	yes	yes	yes	yes		yes
Kovess-Masfety, V., et al.	2007	What makes people decide who to turn to when faced with a mental health problem? Results from a French survey	yes	yes	no				no
Krause, N.	1988	Stressful life events and physician utilization	yes	yes	yes	yes	yes		yes
Laporte, A., et al.	2008	Aging, social capital, and health care utilization in Canada	yes	yes	no				no
Levkoff, S. E., et al.	1987	Differences in determinants of physician use between aged and middle-aged persons	yes	yes	yes	yes	yes		yes
Li, Y. and I. Chi	2011	Correlates of physician visits among older adults in China: the effects of family support	yes	yes	yes	yes	yes		yes
Liao, P.-A., et al.	2012	Does the Universal Health Insurance Program Affect Urban-Rural Differences in Health Service Utilization Among the Elderly? Evidence From a Longitudinal Study in Taiwan	yes	yes	yes	yes	yes		yes
Lindesay, J., et al.	1997	Knowledge, uptake and availability of health and social services among Asian Gujarati and white elderly persons	yes	yes	yes	yes	yes	no data shown	no
Maseda, A., et al.	2015	Factors Related to Primary Health Care Provision: A Cross-Sectional Study in an Elderly Rural Population	yes	yes	yes	no			no
McCracken, C., et al.	2006	Health service use by adults with depression: community survey in five European countries. Evidence from the ODIN study	yes	yes	no				no
Miltiades, H. B. and B. Wu	2008	Factors affecting physician visits in Chinese and Chinese immigrant samples	yes	yes	yes	yes	yes		yes
Montero, I., et al.	2011	Violence Against Women from Different Relationship Contexts and Health Care Utilization in Spain	yes	yes	no				no
Park, J. M.	2012	Equity of access to primary care among older adults in Incheon, South Korea	yes	yes	yes	yes	yes		yes
Pourat, N., et al.	2000	Perceptions of health and use of ambulatory care: differences between Korean and White elderly	yes	yes	yes	yes	yes		yes
Rennemark, M., et al.	2009	Factors related to frequent usage of the primary healthcare services in old age: findings from The Swedish National Study on Aging and Care	yes	yes	yes	yes	yes		yes
Ryvicker, M., et al.	2012	Environmental factors associated with primary care access among urban older adults	yes	yes	yes	yes	yes		yes
Schafer, M. H.	2013	Discussion networks, physician visits, and non-conventional medicine: probing the relational correlates of health care utilization	yes	yes	yes	yes	yes		yes
Schmitz, M. F., et al.	1997	Perceived Social Support and Social Network Influences on Physician Utilization among the Elderly	yes	yes	yes	yes	yes		yes
Secretariat, M. A.	2008	Social isolation in community-dwelling seniors: an evidence-based analysis	yes	yes	no				no
Stoller, E. P.	1982	Patterns of Physician Utilization by the Elderly: A Multivariate Analysis	yes	yes	yes	yes	yes		yes
Stoller, E. P. and A. A. Wisniewski	2003	The Structure of Lay Consultation Networks: Managing Illness in Community Settings	yes	yes	yes	no			no
Strain, L. A.	1990	Physician visits by the elderly: Testing the Anderson-Newman framework	yes	yes	yes	yes	yes		yes
Suominen-Taipale, A. L., et al.	2004	Differences in older adults’ use of primary and specialist care services in two Nordic countries	yes	yes	yes	yes	yes		yes
von dem Knesebeck, O. and A. Mielck	2009	Social inequality and health care among the aged	yes	yes	yes	yes	no		no
Walter-Ginzburg, A., et al.	2001	Physician visits, emergency room utilization, and overnight hospitalization in the old-old in Israel: the cross-sectional and longitudinal aging study (CALAS)	yes	yes	yes	yes	yes	no data shown	no
Wan, T. T. H. and G. Arling	1983	Differential Use of Health Services among Disabled Elderly	yes	yes	yes	yes	yes		yes
Wan, T. T. H. and Odell, B. G.	1981	Factors Affecting the Use of Social and Health Services Among the Elderly	yes	yes	yes	yes	yes		yes
Wang, H., et al.	2010	Social Support, Health Service Use and Mental Health Among Caregivers of the Elderly in Rural China	yes	yes	yes	no			no
Wolinsky, F. D., Coe, R. M.	1984	Physician and Hospital Utilization Aming Noninstitutionalized Elderly Adults: An Analysis of the Health Interview Survey	yes	yes	yes	yes	yes		yes
Wolinsky, F. D., et al.	1986	A Cohort Analysis of the Use of Health Services by Elderly Americans	yes	yes	yes	yes	no		no
Wolinsky, F. D., et al.	1983	Health Services Utilization among the noninstitutionalized elderly	yes	yes	yes	yes	yes		yes
Wolinsky, F. D., Johnson, R. J.	1991	The Use of Health Services by Older Adults	yes	yes	yes	yes	yes		yes
