# Supplementary material for: Social relationships and physician utilization among older adults—A systematic review
Source: PLoS One. 2017 Sep 28;12(9):e0185672. doi: 10.1371/journal.pone.0185672 (PMC5619811; doi:10.1371/journal.pone.0185672)
Supplement: S4 Table — (XLSX) [file pone.0185672.s007.xlsx]

## Sheet: use
Associations between social relationship (SR) indicators and physician use (yes/no)
No.	SR dimension	SR category	SR indicator	Author, Year	Statistics	SR coefficient (95%CI, p-value)
1	Structural	Marital status - married	Marital status (0=not married, 1=married)	Li and Chi, 2011	Odds Ratio	1.34 (0.94 - 1.89, n.s.)
2	Structural	Marital status - married	Marital status (0=others, 1=married)	Park, 2012	Odds Ratio	1.02 (n.r., n.s.)
3	Structural	Marital status - married	Married (0=never married, 1=married)	Liao et al., 2012	Random-effect probit model (marginal effect)	0.04 (n.r., n.s.)
4	Structural	Marital status - married	Married (0=never married, 1=married)	Liao et al., 2012	Random-effect probit model (marginal effect)	0.168 (n.r, n.s.)
5	Structural	Marital status - married	Married (0=single/unknown, 1=married)	Ezeamama et al., 2015	Odds Ratio	0.75 (0.45 - 1.23, n.s.)
6	Structural	Marital status - single	Single (0=married/cohabiting, 1=single)	Suominen-Taipale et al., 2004	Odds Ratio	0.9 (0.6 - 1.4, n.s.)
7	Structural	Marital status - single	Single (0=married/cohabiting, 1=single)	Suominen-Taipale et al., 2004	Odds Ratio	0.6 (0.5 - 0.8, p<0.05)
8	Structural	Marital status - widowed	Widow (0=married/cohabiting, 1=widow)	Suominen-Taipale et al., 2004	Odds Ratio	1.3 (0.9 - 2.1, n.s.)
9	Structural	Marital status - widowed	Widow (0=married/cohabiting, 1=widow)	Suominen-Taipale et al., 2004	Odds Ratio	0.9 (0.7 - 1.0, p<0.05)
10	Structural	Marital status - divorced/separated	Divorced/separated (0=married/cohabiting, 1=divorced/separated)	Suominen-Taipale et al., 2004	Odds Ratio	1.2 (0.7 - 2.0, n.s.)
11	Structural	Marital status - divorced/separated	Divorced/separated (0=married/cohabiting, 1=divorced/separated)	Suominen-Taipale et al., 2004	Odds Ratio	0.7 (0.6 - 1.0, p<0.05)
12	Structural	Marital status - divorced/separated/widowed	Divorced/widowed/separated (0=never married, 1=divorced/widowed/separated)	Liao et al., 2012	Random-effect probit model (marginal effect)	0.087 (n.r., n.s.)
13	Structural	Marital status - divorced/separated/widowed	Divorced/widowed/separated (0=never married, 1=divorced/widowed/separated)	Liao et al., 2012	Random-effect probit model (marginal effect)	0.145 (n.r., n.s.)
14	Structural	Marital status - divorced/separated/widowed	Divorced/widowed/separated (0=single/unknown, 1=divorced/widowed/separated)	Ezeamama et al., 2015	Odds Ratio	0.7 (0.41 - 1.19, n.s.)
15	Structural	Living alone	Alone (0=otherwise, 1=lives alone)	Crespo-Cebada and Urbanos-Garrido, 2012	Probit model (elasticity)	0.0032 (n.r., n.s.)
16	Structural	Living alone	Lives alone (0=lives with spouse, 1=lives alone)	Stoller, 1982	Unstandardized OLS coefficient	0.06 (n.r., n.s.)
17	Structural	Living alone	Not cohabiting (0=cohabiting spouse/partner, 1=not cohabiting)	Jordan et al., 2006	Odds Ratio	1.34 (0.97 - 1.84, n.s.)
18	Structural	Living with others	Lives with relatives (0=lives with spouse, 1=lives with relatives)	Stoller, 1982	Unstandardized OLS coefficient	0.03 (n.r., n.s.)
19	Structural	Living with others	Lives with others (0=lives with spouse, 1=lives with others)	Stoller, 1982	Unstandardized OLS coefficient	0.01 (n.r., n.s.)
20	Structural	Living with others	Living with at least one child (0=no, 1=yes)	Li and Chi, 2011	Odds Ratio	1.38 (1.03 - 1.84, p<0.05)
21	Structural	Limited contact with friends	Limited contact with friends (0=no, 1=yes)	Ryvicker et al., 2012	Odds Ratio	0.82 (0.61 - 1.11, n.s.)
22	Structural	Social network size	Social network members (0=none, 1=one or more)	Park, 2012	Odds Ratio	1.28 (n.r., p<0.05)
23	Structural	Social network size	Family size	Li and Chi, 2011	Odds Ratio	0.93 (0.85 - 1.01, n.s.)
24	Structural	Social network size	Household size	Liao et al., 2012	Random-effect probit model (marginal effect)	-0.004 (n.r., n.s.)
25	Structural	Social network size	Household size	Liao et al., 2012	Random-effect probit model (marginal effect)	-0.011 (n.r., p<0.05)
26	Structural	Social cohesion	Neighborhood social cohesion score (range: 5-20)	Ryvicker et al., 2012	Odds Ratio	1.04 (1.00 - 1.09, p<0.05)
27	Structural	Social cohesion	Social anchorage (range: 4-14)	Rennemark et al., 2009	Odds Ratio	1.03 (0.89 - 1.18, n.s.)
28	Functional	Social support (unspecified)	High vs. low social support negative	Ezeamama et al., 2015	Odds Ratio	1.08 (0.85 - 1.36, n.s.)
29	Functional	Social support (unspecified)	High vs. low social support positive	Ezeamama et al., 2015	Odds Ratio	0.83 (0.66 - 1.03, n.s.)
30	Functional	Social support (unspecified)	Nonkin supports scale (five items)	Wolinsky and Johnson, 1991	Unstandardized OLS coefficient	0.017 (n.r., p<0.05)
31	Functional	Social support (unspecified)	Kin supports scale (two items)	Wolinsky and Johnson, 1991	Unstandardized OLS coefficient	0.034 (n.r., p<0.05)
32	Functional	Social support (unspecified)	Social support scale (0=strong, 1=moderate)	Fritel et al., 2014	Odds Ratio	1.2 (0.8 - 1.6, n.s.)
33	Functional	Social support (unspecified)	Social support scale (0=strong, 1=weak)	Fritel et al., 2014	Odds Ratio	1.4 (1.0 - 2.0, p<0.05)
34	Functional	Social support (unspecified)	Social support scale (range: 7-68)	Counte and Glandon, 1991	Logit model	-0.01 (n.r., n.s.)
35	Functional	Emotional support	Filial piety (1= not filial - 4= very filial)	Li and Chi, 2011	Odds Ratio	1.0 (0.73 - 1.06, n.s.)
36	Functional	Financial support	Receiving financial support (0=no, 1=yes)	Li and Chi, 2011	Odds Ratio	0.47 (0.34 - 0.65, p<0.001)
37	Functional	Health discussions with others	Discuss health with friends or close relatives (0=no, 1=yes)	Fritel et al., 2014	Odds Ratio	1.5 (1.0 - 2.1, p<0.05)
38	Functional	Health discussions with others	Discuss health with colleagues (0=no, 1=yes)	Fritel et al., 2014	Odds Ratio	1.5 (0.9 - 2.7, n.s.)
39	Functional	Providing financial support	Providing financial support (0=no, 1=yes)	Li and Chi, 2011	Odds Ratio	0.49 (0.33 - 0.73, p<0.001)
40	Functional	Providing instrumental support	Providing instrumental support (0=no, 1=yes)	Li and Chi, 2011	Odds Ratio	0.73 (0.54 - 0.99, p<0.01)
