# Supplementary material for: Social relationships and physician utilization among older adults—A systematic review
Source: PLoS One. 2017 Sep 28;12(9):e0185672. doi: 10.1371/journal.pone.0185672 (PMC5619811; doi:10.1371/journal.pone.0185672)
Supplement: S5 Table — (XLSX) [file pone.0185672.s008.xlsx]

## Sheet: frequency
Associations between social relationship (SR) indicators and frequency of physician visits
No.	SR dimension	SR category	SR indicator	Author, Year	Statistics	SR coefficient (95%CI, p-value)
1	Structural	Marital status - married	Married (0=not married, 1=married)	Foreman et al., 1998	Weighted OLS coefficient	20.454 (n.r., p<0.05)
2	Structural	Marital status - married	marital status (0=not married, 1=married)	Li and Chi, 2011	Count model coefficient	0.03 (-0.02 - 0.08, n.s.)
3	Structural	Marital status - married	Marital status (married/cohabiting, not married, divorced, widow)	Gobbens and van Assen, 2012	Standardized OLS coefficient	0.005 (n.r., n.s.)
4	Structural	Marital status - married	Marital status (1=currently married, 2=other)	Branch et al., 1981	Standardized OLS coefficient	-0.04 (n.r., n.s.)
5	Structural	Marital status - married	Married (0=no, 1=yes)	Wolinsky and Coe, 1984	Unstandardized OLS coefficient	0.091 (n.r., p<0.001)
6	Structural	Marital status - married	Married (0=single, 1=married)	Levkoff et al., 1987	Standardized OLS coefficient	0.04 (n.r., n.s.)
7	Structural	Marital status - married	Married (0=otherwise, 1=married)	Miltiades and Wu, 2008	Standardized OLS coefficient	0.160 (n.r., p<0.01)
8	Structural	Marital status - married	Married (0=otherwise, 1=married)	Miltiades and Wu, 2008	Standardized OLS coefficient	0.103 (n.r., n.s.)
9	Structural	Marital status - married	Married (0=not married, 1=married)	Strain, 1990	Standardized OLS coefficient	0.01 (n.r., n.s.)
10	Structural	Marital status - married	Never married (0=previously married, 1=never married)	Eve, 1988	Standardized OLS coefficient	0.04 (n.r., n.s.)
11	Structural	Marital status - married	Marital status (married/cohabiting, not married, divorced, widow)	Gobbens and van Assen, 2012	Standardized OLS coefficient	-0.195 (n.r., n.s.)
12	Structural	Marital status - married	Married	Wan and Odell, 1983	Standardized OLS coefficient	-0.2 (n.r., n.s.)
13	Structural	Marital status - married	Marital status (1=currently married, 2=other)	Branch et al., 1981	Standardized OLS coefficient	0.02 (n.r., n.s.)
14	Structural	Marital status - married	Married (0=widowed, divorced, separated, never married, 1=presently married)	Goldsteen et al., 1992	Standardized OLS coefficient	-0.02 (n.r., n.s.)
15	Structural	Marital status - widowed	Widowed (0=not widowed, 1=widowed)	Eve, 1988	Standardized OLS coefficient	0.03 (n.r., n.s.)
16	Structural	Marital status - widowed	Widowed (0=no, 1=yes)	Wolinsky and Coe, 1984	Unstandardized OLS coefficient	0.069 (n.r., p<0.01)
17	Structural	Marital status - widowed	Marital status (0=not widowed, 1=widowed)	Wolinsky et al., 1983	Standardized OLS coefficient	0.08 (n.r., n.s.)
18	Structural	Marital status - divorced	Divorced (0=not divorced, 1=divorced)	Eve, 1988	Standardized OLS coefficient	0.01 (n.r., n.s.)
19	Structural	Living alone	Alone (0=otherwise, 1=lives alone)	Crespo-Cebada and Urbanos-Garrido, 2012	Count model (elasticity)	0.0149 (n.r., p<0.1)
20	Structural	Living alone	Lives alone (0=lives with spouse, 1=lives alone)	Stoller, 1982	Unstandardized OLS coefficient	0.07 (n.r., p<0.1)
21	Structural	Living alone	Single (0=cohabiting, 1=single)	Dalsgaard et al., 2012	Rates; absolute difference	0.4 (0.2 - 0.5, p<0.05)
22	Structural	Living alone	Lives alone (0=no, 1=yes)	Pourat et al., 2000	Exponential Betas	0.96 (n.r., n.s.)
23	Structural	Living alone	Household composition (1=lives alone, 2=lives with others)	Branch et al., 1981	Standardized OLS coefficient	-0.03 (n.r., n.s.)
24	Structural	Living alone	Household composition (1=lives alone, 2=lives with others)	Branch et al., 1981	Standardized OLS coefficient	-0.04 (n.r., n.s.)
25	Structural	Living alone	lives alone (0=no, 1=yes)	Wolinsky and Coe, 1984	Unstandardized OLS coefficient	0.128 (n.r., p<0.001)
26	Structural	Living alone	Living alone (0=not alone, 1=alone)	Wan and Arling, 1983	Standardized OLS coefficient	-0.00 (n.r., n.s.)
27	Structural	Living alone	Single (0=cohabiting, 1=single)	Dalsgaard et al., 2012	Rates; absolute difference	-0.5 (-0.7 - -0.3, p<0.05)
28	Structural	Living alone	Family size (0=not live alone, 1=live alone)	Wolinsky et al., 1983	Standardized OLS coefficient	-0.11 (n.r., n.s.)
29	Structural	Living alone	Single (0=cohabiting, 1=single)	Dalsgaard et al., 2012	Rates; absolute difference	0.0 (-0.2 - 0.2, p<0.05)
30	Structural	Living alone	Single (0=cohabiting, 1=single)	Dalsgaard et al., 2012	Rates; absolute difference	0.0 (-0.2 - 0.2, p<0.05)
31	Structural	Living alone	Living alone	Wan and Odell, 1983	Standardized OLS coefficient	0.0 (n.r., n.s.)
32	Structural	Living with others	Living with children (0=not living with children, 1=living with children)	Foreman et al., 1998	Weighted OLS coefficient	14.533 (n.r., p<0.05)
33	Structural	Living with others	living with at least one child (0=no, 1=yes)	Li and Chi, 2011	Count model coefficient	-0.06 (-0.1 - -0.01, p<0.01)
34	Structural	Living with others	lives with others (0=lives with spouse, 1=lives with others)	Stoller, 1982	Unstandardized OLS coefficient	-0.08 (n.r., p<0.05)
35	Structural	Living with others	lives with relatives (0=lives with spouse, 1=lives with relatives)	Stoller, 1982	Unstandardized OLS coefficient	-0.02 (n.r., n.s.)
36	Structural	Living with others	Living arrangement (1=lives with others except spouse)	Cafferata, 1987	Unstandardized OLS coefficient	-0.9 (n.r., p<0.05)
37	Structural	Frequency of social interaction	Number of friends seen weekly	Strain, 1990	Standardized OLS coefficient	0.08 (n.r., n.s.)
38	Structural	Frequency of social interaction	Telephone contact with friends or relatives (0=monthly or less, 1=weekly)	Harris et al., 2004	Ordered logistic coefficient	1.7 (1.3 - 2.3, p<0.001)
39	Structural	Frequency of social interaction	Telephone contact with friends or relatives (0=monthly or less, 1=daily)	Harris et al., 2004	Ordered logistic coefficient	1.8 (1.4 - 2.5, p<0.001)
40	Structural	Frequency of social interaction	Frequency of social participation	Hand et al., 2014	Standardized OLS coefficient	0.22 (n.r., n.s.)
41	Structural	Frequency of social interaction	Number of relatives seen weekly	Strain, 1990	Standardized OLS coefficient	-0.00 (n.r., n.s.)
42	Structural	Frequency of social interaction	Social network (two items on contact frequency, score range 1-12)	Miltiades and Wu, 2008	Standardized OLS coefficient	0.219 (n.r., p<0.01)
43	Structural	Frequency of social interaction	Social network (two items on contact frequency, score range 1-12)	Miltiades and Wu, 2008	Standardized OLS coefficient	-0.23 (n.r., n.s.)
44	Structural	Social network size	Social support: network (extent of subject's social network)	Korten and Jacomb, 1998	Standardized OLS coefficient, Odds Ratio	2.682, 14.6 (2.72 - 78.39, p<0.05)
45	Structural	Social network size	Family size	Li and Chi, 2011	Count model coefficient	-0.01 (-0.02 - 0.01, n.s.)
46	Structural	Social network size	Number of friends	Strain, 1990	Standardized OLS coefficient	-0.08 (n.r., n.s.)
47	Structural	Social network size	Living children (0=no living children, 1=had living children)	Eve, 1988	Standardized OLS coefficient	-0.1 (n.r., n.s.)
48	Structural	Social network size	Social network size	Hand et al., 2014	Standardized OLS coefficient	-0.2 (n.r., n.s.)
49	Structural	Social network (unspecified)	Lubben Social Network Scale: friend (revised)	Pourat et al., 2000	Exponential Betas	1.11 (n.r., p<0.05)
50	Structural	Social network (unspecified)	Lubben Social Network Scale: neighbor (revised)	Pourat et al., 2000	Exponential Betas	0.93 (n.r., p<0.05)
51	Structural	Social network (unspecified)	Lubben Social Network Scale: family (revised)	Pourat et al., 2000	Exponential Betas	0.98 (n.r., n.s.)
52	Structural	Network crisis events	Network crisis events	Krause, 1988	Standardized OLS coefficient	0.107 (n.r., n.s.)
53	Structural	Network crisis events	Network crisis events	Krause, 1988	Standardized OLS coefficient	-0.105 (n.r., n.s.)
54	Structural	Social isolation	Loneliness scale (11 items)	Gobbens and van Assen, 2012	Standardized OLS coefficient	0.046 (n.r., n.s.)
55	Structural	Social isolation	Loneliness scale (11 items)	Gobbens and van Assen, 2012	Standardized OLS coefficient	0.02 (n.r., n.s.)
56	Structural	Social isolation	Social frailty	Gobbens and van Assen, 2012	Standardized OLS coefficient	-0.202 (n.r., n.s.)
57	Structural	Social isolation	Social frailty	Gobbens and van Assen, 2012	Standardized OLS coefficient	-0.181 (n.r., n.s.)
58	Structural	Social isolation	Loneliness	Hand et al., 2014	Standardized OLS coefficient	-0.16 (n.r., n.s.)
59	Structural	Social isolation	social isolation (index of social contacts, high score=almost no contact)	Coulton and Frost, 1982	Standardized OLS coefficient	-0.6 (n.r., p<0.05)
60	Functional	Social support (unspecified)	Reliable alliance social provision	Schmitz et al., 1997	Standardized OLS coefficient	0.13 (n.r., p<0.05)
61	Functional	Social support (unspecified)	Social support scale (range: 7-68)	Counte and Glandon, 1991	Unstandardized OLS coefficient	-0.01 (n.r., n.s.)
62	Functional	Social support (unspecified)	Social support (4 items)	Wan and Odell, 1983	Standardized OLS coefficient	0.052 (n.r., n.s.)
63	Functional	Social support (unspecified)	Social support (10 forms of assistance)	Arling, 1985	Standardized OLS coefficient	0.14 (n.r., p<0.001)
64	Functional	Social support (unspecified)	Social support list (6 items)	Gobbens and van Assen, 2012	Standardized OLS coefficient	-0.02 (n.r., n.s.)
65	Functional	Social support (unspecified)	Social support list (6 items)	Gobbens and van Assen, 2012	Standardized OLS coefficient	-0.015 (n.r., n.s.)
66	Functional	Emotional support	Emotional support	Krause, 1988	Standardized OLS coefficient	0.096 (n.r., n.s.)
67	Functional	Emotional support	Emotional support	Krause, 1988	Standardized OLS coefficient	0.072 (n.r., n.s.)
68	Functional	Emotional support	filial piety (1= not filial - 4= very filial)	Li and Chi, 2011	Count model coefficient	-0.05 (-0.08 - -0.02, p<0.001)
69	Functional	Emotional support	Emotional support (number of confidants)	Strain, 1990	Standardized OLS coefficient	0.00 (n.r., n.s.)
70	Functional	Financial support	receiving financial support (0=no, 1=yes)	Li and Chi, 2011	Count model coefficient	0.05 (0.01 - 0.10, p<0.01)
71	Functional	Instrumental support	Instrumental support (number of types of helpers perceived to be available for personal care or transportation when respondent feels ill)	Strain, 1990	Standardized OLS coefficient	-0.02 (n.r., n.s.)
72	Functional	Instrumental support	Tangible support	Krause, 1988	Standardized OLS coefficient	0.109 (n.r., n.s.)
73	Functional	Instrumental support	Tangible support	Krause, 1988	Standardized OLS coefficient	0.184 (n.r., p<0.01)
74	Functional	Informational support	Informational support	Krause, 1988	Standardized OLS coefficient	0.144 (n.r., p<0.05)
75	Functional	Informational support	Informational support	Krause, 1988	Standardized OLS coefficient	0.114 (n.r., n.s.)
76	Functional	Informational support	Informational support availability of someone to talk to about a variety of common symptoms)	Strain, 1990	Standardized OLS coefficient	0.03 (n.r., n.s.)
77	Functional	Social ties & health discussions	Partner tie - very likely to discuss health (0= no, 1= yes)	Schafer, 2013	Unstandardized OLS coefficient	1.49 (n.r., p<0.01)
78	Functional	Social ties & health discussions	Partner tie - less likely to discuss health (0= no, 1= yes)	Schafer, 2013	Unstandardized OLS coefficient	1.27 (n.r., p<0.05)
79	Functional	Social ties & health discussions	Child ties - very likely to discuss health (0= no, 1= yes)	Schafer, 2013	Unstandardized OLS coefficient	0.34 (n.r., p<0.05)
80	Functional	Social ties & health discussions	Child ties - less likely to discuss health (0= no, 1= yes)	Schafer, 2013	Unstandardized OLS coefficient	-0.13 (n.r., n.s.)
81	Functional	Social ties & health discussions	Other kin ties - very likely to discuss health (0= no, 1= yes)	Schafer, 2013	Unstandardized OLS coefficient	0.06 (n.r., n.s.)
82	Functional	Social ties & health discussions	Other kin ties - less likely to discuss health (0= no, 1= yes)	Schafer, 2013	Unstandardized OLS coefficient	0.02 (n.r., n.s.)
83	Functional	Social ties & health discussions	Non-kin ties - very likely to discuss health (0= no, 1= yes)	Schafer, 2013	Unstandardized OLS coefficient	0.37 (n.r., p<0.05)
84	Functional	Social ties & health discussions	Non-kin ties - less likely to discuss health (0= no, 1= yes)	Schafer, 2013	Unstandardized OLS coefficient	0.27 (n.r., p<0.05)
85	Functional	Satisfaction with social participation	Satisfaction with social participation	Hand et al., 2014	Standardized OLS coefficient	-0.05 (n.r., n.s.)
86	Functional	Harmony of social interaction	Relationships with family are harmonious (0=no, 1=yes)	Foreman et al., 1998	Weighted OLS coefficient	-19.538 (n.r., p<0.01)
87	Functional	Respect in social interaction	Feels respected (0=no, 1=yes)	Foreman et al., 1998	Weighted OLS coefficient	12.172 (n.r., n.s.)
88	Functional	Respect in social interaction	Receive as much respect from family as deserved (0=some, little or very little respect, 1=very much)	Pourat et al., 2000	Exponential Betas	1.38 (n.r., p<0.05)
89	Functional	Providing support	Support given to others	Krause, 1988	Standardized OLS coefficient	-0.007 (n.r., n.s.)
90	Functional	Providing support	Support given to others	Krause, 1988	Standardized OLS coefficient	0.032 (n.r., n.s.)
91	Functional	Providing instrumental support	providing instrumental support (0=no, 1=yes)	Li and Chi, 2011	Count model coefficient	-0.07 (-0.12 - -0.01, p<0.01)
92	Functional	Providing financial support	Providing financial support (0=no, 1=yes)	Li and Chi, 2011	Count model coefficient	0.10 (0.04 - 0.15, p<0.001)
